# Supplementary material for: Assessing Effectiveness of Passive Exoskeletons and Tool Selection on Ergonomic Safety in Manhole Cover Removal
Source: Sensors (Basel). 2025 Mar 24;25(7):2027. doi: 10.3390/s25072027 (PMC11991122; doi:10.3390/s25072027)
Supplement: Supplementary file 1 [file sensors-25-02027-s001.zip]

Archive with 1 entries (1 files):
- sensors-3439712-supplementary.pdf
